# Supplementary material for: Biodegradation of HA and β-TCP Ceramics Regulated by T-Cells
Source: Pharmaceutics. 2022 Sep 16;14(9):1962. doi: 10.3390/pharmaceutics14091962 (PMC9502083; doi:10.3390/pharmaceutics14091962)
Supplement: Supplementary file 1 [file pharmaceutics-14-01962-s001.zip]

Archive with 1 entries (1 files):
- pharmaceutics-1821266-supplementary.pdf
